# Supplementary material for: Dysbiosis of Oral Microbiota During Oral Squamous Cell Carcinoma Development
Source: Front Oncol. 2021 Feb 23;11:614448. doi: 10.3389/fonc.2021.614448 (PMC7940518; doi:10.3389/fonc.2021.614448)
Supplement: Supplementary Table 3 — Pearson correlations among HPV-16, HPV-18, EBV and the top 27 most abundant bacterial genera identified by LEfSe analyses. [file Table_3.xlsx]

## Sheet: ALL
	Prevotella.7	Corynebacterium.1	Pseudomonas	Deinococcus	Noviherbaspirillum	Anaerobacillus	Parabacteroides	Pseudopropionibacterium	Phenylobacterium	Roseburia	Prevotella.9	Methylobacterium	Blautia	Megasphaera	Brevibacillus	Collinsella	Megamonas	Bifidobacterium	Ammoniphilus	Paenibacillus	Lysobacter	Bacillus	Actinomyces	Sutterella	Stenotrophomonas	Anoxybacillus	Serratia	del.ct.of.HPV16	del.ct.of.HPV18	del.ct.of.EBV
Prevotella.7	1	-0.120366	-0.0905001	0.00866869	-0.0731821	-0.0406825	-0.149215	-0.0108464	0.0402092	-0.0877843	-0.120942	-0.0786735	-0.137158	-0.0280988	-0.026721	-0.154501	-0.146179	-0.0215672	-0.057122	-0.0830175	-0.0803476	-0.0665784	0.047487	-0.157867	-0.0739772	-0.112382	-0.124933	0.0957583	-0.0216117	-0.0967914
Corynebacterium.1	-0.120366	1	0.0738403	0.0128076	0.126322	-0.0579492	0.37631	0.0867606	-0.0319551	0.166454	0.785323	-0.101321	0.642616	-0.0332829	-0.0596172	0.600742	0.657046	0.365585	0.0165782	-0.06324	-0.0309416	-0.056074	0.00250072	0.0240616	-0.0364639	-0.0724207	0.404665	0.0975123	0.516379	0.129351
Pseudomonas	-0.0905001	0.0738403	1	-0.0323285	0.0686254	0.0150402	0.202747	0.102834	0.00118307	-0.0304134	0.112494	-0.0678686	0.0763844	0.335798	-0.0231888	0.0648718	0.0526378	0.0654365	-0.0748512	0.0495414	-8.38306e-05	-0.0617329	0.0923062	0.0905852	-0.0128206	-0.0292941	0.111698	0.00128835	0.0583775	0.00982006
Deinococcus	0.00866869	0.0128076	-0.0323285	1	-0.0251647	-0.03606	-0.0251428	-0.0389773	-0.0223831	-0.0567197	-0.0378998	-0.0593645	-0.0373218	-0.0154436	-0.0345944	-0.0338513	-0.0435305	-0.0304193	-0.00981695	-0.0432721	-0.0259459	-0.0555607	-0.0622677	-0.0570608	-0.0235772	-0.056801	-0.0118432	0.0239137	0.0285915	0.00267174
Noviherbaspirillum	-0.0731821	0.126322	0.0686254	-0.0251647	1	0.0903566	0.145994	-0.0330641	0.0037991	-0.0257992	0.0522312	-0.0289973	0.0687215	-0.0164592	0.136507	-0.0437914	0.0576279	-0.00204328	0.0156324	0.0706633	0.156398	0.02167	-0.0330238	0.144438	0.0848027	0.164895	0.086498	0.0553145	0.0265744	0.00978549
Anaerobacillus	-0.0406825	-0.0579492	0.0150402	-0.03606	0.0903566	1	-0.10599	-0.0516526	-0.0459781	-0.0893197	-0.12428	-0.0455275	-0.128723	-0.0347182	-0.00717173	-0.0687252	-0.146505	-0.14558	0.0384253	-0.0556056	-0.0512752	0.274026	-0.0398112	-0.127747	-0.010771	0.155326	-0.0212477	-0.144637	-0.0752237	-0.100686
Parabacteroides	-0.149215	0.37631	0.202747	-0.0251428	0.145994	-0.10599	1	0.159531	-0.0107899	0.393036	0.626173	0.00840079	0.718426	-0.0335851	-0.0369546	0.6547	0.612376	0.679885	0.000521585	0.0350228	-0.0243511	-0.0567444	0.200757	0.611658	-0.038326	-0.00876057	0.662438	0.114066	0.513673	0.121274
Pseudopropionibacterium	-0.0108464	0.0867606	0.102834	-0.0389773	-0.0330641	-0.0516526	0.159531	1	0.544458	-0.016372	0.0656084	0.0552593	0.0149504	-0.0254932	0.285443	-0.0131209	-0.012062	0.0340228	0.010493	-0.0440192	-0.026036	0.0990278	0.205283	0.0595387	-0.0382176	-0.0313348	0.0723111	0.254277	0.165145	0.123851
Phenylobacterium	0.0402092	-0.0319551	0.00118307	-0.0223831	0.0037991	-0.0459781	-0.0107899	0.544458	1	-0.0392519	0.0782192	-0.0169409	0.0142425	-0.0146395	0.542742	-0.0498076	-0.0277735	-0.0112778	0.00121116	0.00889905	0.0871563	0.0808161	-0.0258777	0.00530315	-0.00196652	0.0107548	0.0802443	0.354277	0.115625	0.252041
Roseburia	-0.0877843	0.166454	-0.0304134	-0.0567197	-0.0257992	-0.0893197	0.393036	-0.016372	-0.0392519	1	0.398744	0.209807	0.441276	-0.0401218	-0.0661717	0.643411	0.663851	0.725301	0.0191943	-0.00870186	-0.0548639	-0.0837103	0.0383167	0.407848	-0.060465	0.0135563	0.454092	-0.0963296	0.0146628	0.0280572
Prevotella.9	-0.120942	0.785323	0.112494	-0.0378998	0.0522312	-0.12428	0.626173	0.0656084	0.0782192	0.398744	1	-0.0348971	0.926442	-0.0434643	0.0634498	0.851837	0.872013	0.672575	-0.0495107	-0.0575409	0.0359275	-0.0577915	0.0350209	0.338844	0.00348713	-0.0348026	0.678648	0.191094	0.683252	0.220065
Methylobacterium	-0.0786735	-0.101321	-0.0678686	-0.0593645	-0.0289973	-0.0455275	0.00840079	0.0552593	-0.0169409	0.209807	-0.0348971	1	0.0276818	-0.0434348	-0.0400108	0.135011	0.135636	0.179004	0.21885	0.42049	-0.0683755	0.0715275	-0.104123	0.103308	-0.0513859	0.0801166	0.176015	0.0119535	0.0286062	-0.135248
Blautia	-0.137158	0.642616	0.0763844	-0.0373218	0.0687215	-0.128723	0.718426	0.0149504	0.0142424	0.441276	0.926442	0.0276818	1	-0.0433529	0.118483	0.880135	0.875244	0.761546	-0.0204488	0.0303265	0.106632	-0.0557011	0.0556739	0.477518	0.0192907	0.0929776	0.743204	0.163896	0.660014	0.183606
Megasphaera	-0.0280988	-0.0332829	0.335798	-0.0154436	-0.0164592	-0.0347182	-0.0335851	-0.0254932	-0.0146395	-0.0401218	-0.0434643	-0.0434348	-0.0433529	1	-0.0226267	-0.0461314	-0.0483366	-0.0518699	-0.0394763	-0.0283025	-0.0169701	-0.0433552	-0.0210815	-0.0408567	-0.0154208	-0.041319	-0.0858001	-0.0442684	-0.0530371	-0.0202657
Brevibacillus	-0.026721	-0.0596172	-0.0231888	-0.0345944	0.136507	-0.00717173	-0.0369546	0.285443	0.542742	-0.0661717	0.0634498	-0.0400108	0.118483	-0.0226267	1	-0.0537498	-0.0306788	-0.0332538	-0.02388	0.280102	0.7934	0.302624	-0.072052	-0.0280493	0.311327	0.651677	0.147697	0.18719	0.06735	0.117842
Collinsella	-0.154501	0.600742	0.0648718	-0.0338513	-0.0437914	-0.0687252	0.6547	-0.0131209	-0.0498076	0.643411	0.851837	0.135011	0.880135	-0.0461314	-0.0537498	1	0.92042	0.821393	0.0688223	-0.00629505	-0.0380954	-0.0711636	0.0288798	0.50189	-0.0489111	0.0243877	0.719351	0.0821495	0.5275	0.142084
Megamonas	-0.146179	0.657046	0.0526378	-0.0435305	0.0576279	-0.146505	0.612376	-0.012062	-0.0277735	0.663851	0.872013	0.135636	0.875244	-0.0483366	-0.0306788	0.92042	1	0.819621	0.0804996	0.0100017	-0.00316607	-0.0722649	-0.00510737	0.419387	-0.0214356	0.0184702	0.629489	0.0846556	0.508769	0.18297
Bifidobacterium	-0.0215672	0.365585	0.0654365	-0.0304193	-0.00204328	-0.14558	0.679885	0.0340228	-0.0112778	0.725301	0.672575	0.179004	0.761546	-0.0518699	-0.0332538	0.821393	0.819621	1	0.0302681	0.0728146	-0.0376011	-0.0912082	0.0899178	0.553456	-0.0503306	0.018716	0.624115	0.026892	0.350017	0.0793912
Ammoniphilus	-0.057122	0.0165782	-0.0748512	-0.00981695	0.0156324	0.0384253	0.000521585	0.010493	0.00121116	0.0191943	-0.0495107	0.21885	-0.0204488	-0.0394762	-0.02388	0.0688223	0.0804996	0.0302681	1	0.0841647	-0.0355891	0.219305	0.0936305	0.191704	-0.0493759	0.368431	0.177238	-0.128498	-0.13488	0.168345
Paenibacillus	-0.0830175	-0.06324	0.0495414	-0.0432721	0.0706633	-0.0556056	0.0350228	-0.0440192	0.00889905	-0.00870186	-0.0575409	0.42049	0.0303265	-0.0283025	0.280102	-0.00629505	0.0100017	0.0728146	0.0841647	1	0.306432	0.108081	-0.061509	0.125148	0.101661	0.426985	0.128217	-0.088324	-0.0910978	-0.0433841
Lysobacter	-0.0803476	-0.0309416	-8.38306e-05	-0.0259459	0.156398	-0.0512752	-0.0243511	-0.026036	0.0871563	-0.0548639	0.0359275	-0.0683755	0.106632	-0.0169701	0.7934	-0.0380954	-0.00316607	-0.0376011	-0.0355891	0.306432	1	0.129301	-0.0681887	-0.0181379	0.679804	0.671357	0.127017	-0.0073358	-0.0205606	0.00997017
Bacillus	-0.0665784	-0.056074	-0.0617329	-0.0555607	0.02167	0.274026	-0.0567444	0.0990278	0.0808161	-0.0837103	-0.0577915	0.0715275	-0.0557011	-0.0433552	0.302624	-0.0711636	-0.0722649	-0.0912082	0.219305	0.108081	0.129301	1	0.00485564	-0.0384172	0.0157947	0.317276	0.0116624	-0.102892	-0.044504	-0.0341307
Actinomyces	0.047487	0.00250072	0.0923062	-0.0622677	-0.0330238	-0.0398112	0.200757	0.205283	-0.0258777	0.0383167	0.0350209	-0.104123	0.0556739	-0.0210815	-0.072052	0.0288798	-0.00510737	0.0899178	0.0936305	-0.061509	-0.0681887	0.00485564	1	0.216707	-0.0536724	0.00353607	0.0921245	0.0139319	0.0210521	0.0941544
Sutterella	-0.157867	0.0240616	0.0905852	-0.0570608	0.144438	-0.127747	0.611658	0.0595387	0.00530315	0.407848	0.338844	0.103308	0.477518	-0.0408567	-0.0280493	0.50189	0.419387	0.553456	0.191704	0.125148	-0.0181379	-0.0384172	0.216707	1	0.021557	0.161053	0.5582	0.00824867	0.16153	0.232843
Stenotrophomonas	-0.0739772	-0.0364639	-0.0128206	-0.0235772	0.0848027	-0.010771	-0.038326	-0.0382176	-0.00196652	-0.060465	0.00348713	-0.0513859	0.0192907	-0.0154208	0.311327	-0.0489111	-0.0214356	-0.0503306	-0.0493759	0.101661	0.679804	0.0157947	-0.0536724	0.021557	1	0.215848	0.0205548	-0.0239412	-0.0673092	-0.0509218
Anoxybacillus	-0.112382	-0.0724207	-0.0292941	-0.056801	0.164895	0.155326	-0.00876057	-0.0313348	0.0107548	0.0135563	-0.0348026	0.0801166	0.0929776	-0.041319	0.651677	0.0243877	0.0184702	0.018716	0.368431	0.426985	0.671357	0.317276	0.00353607	0.161053	0.215848	1	0.228834	-0.107545	-0.0925036	0.155684
Serratia	-0.124933	0.404665	0.111698	-0.0118432	0.086498	-0.0212477	0.662438	0.0723111	0.0802443	0.454092	0.678648	0.176015	0.743204	-0.0858001	0.147697	0.719351	0.629489	0.624115	0.177238	0.128217	0.127017	0.0116624	0.0921245	0.5582	0.0205548	0.228834	1	0.0998287	0.494125	0.196267
del.ct.of.HPV16	0.0957583	0.0975123	0.00128835	0.0239137	0.0553145	-0.144637	0.114066	0.254277	0.354277	-0.0963296	0.191094	0.0119535	0.163896	-0.0442684	0.18719	0.0821495	0.0846556	0.026892	-0.128498	-0.088324	-0.0073358	-0.102892	0.0139319	0.00824867	-0.0239412	-0.107545	0.0998287	1	0.442413	-0.0237839
del.ct.of.HPV18	-0.0216117	0.516379	0.0583775	0.0285915	0.0265744	-0.0752237	0.513673	0.165145	0.115625	0.0146628	0.683252	0.0286062	0.660014	-0.0530371	0.06735	0.5275	0.508769	0.350017	-0.13488	-0.0910978	-0.0205606	-0.044504	0.0210521	0.16153	-0.0673092	-0.0925036	0.494125	0.442413	1	0.114971
del.ct.of.EBV	-0.0967914	0.129351	0.00982006	0.00267174	0.00978549	-0.100686	0.121274	0.123851	0.252041	0.0280572	0.220065	-0.135248	0.183606	-0.0202657	0.117842	0.142084	0.18297	0.0793912	0.168345	-0.0433841	0.00997017	-0.0341307	0.0941544	0.232843	-0.0509218	0.155684	0.196267	-0.0237839	0.114971	1

## Sheet: Bacteria
	Prevotella.7	Corynebacterium.1	Pseudomonas	Deinococcus	Noviherbaspirillum	Anaerobacillus	Parabacteroides	Pseudopropionibacterium	Phenylobacterium	Roseburia	Prevotella.9	Methylobacterium	Blautia	Megasphaera	Brevibacillus	Collinsella	Megamonas	Bifidobacterium	Ammoniphilus	Paenibacillus	Lysobacter	Bacillus	Actinomyces	Sutterella	Stenotrophomonas	Anoxybacillus	Serratia
Prevotella.7	1	-0.120366	-0.0905001	0.00866869	-0.0731821	-0.0406825	-0.149215	-0.0108464	0.0402092	-0.0877843	-0.120942	-0.0786735	-0.137158	-0.0280988	-0.026721	-0.154501	-0.146179	-0.0215672	-0.057122	-0.0830175	-0.0803476	-0.0665784	0.047487	-0.157867	-0.0739772	-0.112382	-0.124933
Corynebacterium.1	-0.120366	1	0.0738403	0.0128076	0.126322	-0.0579492	0.37631	0.0867606	-0.0319551	0.166454	0.785323	-0.101321	0.642616	-0.0332829	-0.0596172	0.600742	0.657046	0.365585	0.0165782	-0.06324	-0.0309416	-0.056074	0.00250072	0.0240616	-0.0364639	-0.0724207	0.404665
Pseudomonas	-0.0905001	0.0738403	1	-0.0323285	0.0686254	0.0150402	0.202747	0.102834	0.00118307	-0.0304134	0.112494	-0.0678686	0.0763844	0.335798	-0.0231888	0.0648718	0.0526378	0.0654365	-0.0748512	0.0495414	-8.38306e-05	-0.0617329	0.0923062	0.0905852	-0.0128206	-0.0292941	0.111698
Deinococcus	0.00866869	0.0128076	-0.0323285	1	-0.0251647	-0.03606	-0.0251428	-0.0389773	-0.0223831	-0.0567197	-0.0378998	-0.0593645	-0.0373218	-0.0154436	-0.0345944	-0.0338513	-0.0435305	-0.0304193	-0.00981695	-0.0432721	-0.0259459	-0.0555607	-0.0622677	-0.0570608	-0.0235772	-0.056801	-0.0118432
Noviherbaspirillum	-0.0731821	0.126322	0.0686254	-0.0251647	1	0.0903566	0.145994	-0.0330641	0.0037991	-0.0257992	0.0522312	-0.0289973	0.0687215	-0.0164592	0.136507	-0.0437914	0.0576279	-0.00204328	0.0156324	0.0706633	0.156398	0.02167	-0.0330238	0.144438	0.0848027	0.164895	0.086498
Anaerobacillus	-0.0406825	-0.0579492	0.0150402	-0.03606	0.0903566	1	-0.10599	-0.0516526	-0.0459781	-0.0893197	-0.12428	-0.0455275	-0.128723	-0.0347182	-0.00717173	-0.0687252	-0.146505	-0.14558	0.0384253	-0.0556056	-0.0512752	0.274026	-0.0398112	-0.127747	-0.010771	0.155326	-0.0212477
Parabacteroides	-0.149215	0.37631	0.202747	-0.0251428	0.145994	-0.10599	1	0.159531	-0.0107899	0.393036	0.626173	0.00840079	0.718426	-0.0335851	-0.0369546	0.6547	0.612376	0.679885	0.000521585	0.0350228	-0.0243511	-0.0567444	0.200757	0.611658	-0.038326	-0.00876057	0.662438
Pseudopropionibacterium	-0.0108464	0.0867606	0.102834	-0.0389773	-0.0330641	-0.0516526	0.159531	1	0.544458	-0.016372	0.0656084	0.0552593	0.0149504	-0.0254932	0.285443	-0.0131209	-0.012062	0.0340228	0.010493	-0.0440192	-0.026036	0.0990278	0.205283	0.0595387	-0.0382176	-0.0313348	0.0723111
Phenylobacterium	0.0402092	-0.0319551	0.00118307	-0.0223831	0.0037991	-0.0459781	-0.0107899	0.544458	1	-0.0392519	0.0782192	-0.0169409	0.0142425	-0.0146395	0.542742	-0.0498076	-0.0277735	-0.0112778	0.00121116	0.00889905	0.0871563	0.0808161	-0.0258777	0.00530315	-0.00196652	0.0107548	0.0802443
Roseburia	-0.0877843	0.166454	-0.0304134	-0.0567197	-0.0257992	-0.0893197	0.393036	-0.016372	-0.0392519	1	0.398744	0.209807	0.441276	-0.0401218	-0.0661717	0.643411	0.663851	0.725301	0.0191943	-0.00870186	-0.0548639	-0.0837103	0.0383167	0.407848	-0.060465	0.0135563	0.454092
Prevotella.9	-0.120942	0.785323	0.112494	-0.0378998	0.0522312	-0.12428	0.626173	0.0656084	0.0782192	0.398744	1	-0.0348971	0.926442	-0.0434643	0.0634498	0.851837	0.872013	0.672575	-0.0495107	-0.0575409	0.0359275	-0.0577915	0.0350209	0.338844	0.00348713	-0.0348026	0.678648
Methylobacterium	-0.0786735	-0.101321	-0.0678686	-0.0593645	-0.0289973	-0.0455275	0.00840079	0.0552593	-0.0169409	0.209807	-0.0348971	1	0.0276818	-0.0434348	-0.0400108	0.135011	0.135636	0.179004	0.21885	0.42049	-0.0683755	0.0715275	-0.104123	0.103308	-0.0513859	0.0801166	0.176015
Blautia	-0.137158	0.642616	0.0763844	-0.0373218	0.0687215	-0.128723	0.718426	0.0149504	0.0142424	0.441276	0.926442	0.0276818	1	-0.0433529	0.118483	0.880135	0.875244	0.761546	-0.0204488	0.0303265	0.106632	-0.0557011	0.0556739	0.477518	0.0192907	0.0929776	0.743204
Megasphaera	-0.0280988	-0.0332829	0.335798	-0.0154436	-0.0164592	-0.0347182	-0.0335851	-0.0254932	-0.0146395	-0.0401218	-0.0434643	-0.0434348	-0.0433529	1	-0.0226267	-0.0461314	-0.0483366	-0.0518699	-0.0394763	-0.0283025	-0.0169701	-0.0433552	-0.0210815	-0.0408567	-0.0154208	-0.041319	-0.0858001
Brevibacillus	-0.026721	-0.0596172	-0.0231888	-0.0345944	0.136507	-0.00717173	-0.0369546	0.285443	0.542742	-0.0661717	0.0634498	-0.0400108	0.118483	-0.0226267	1	-0.0537498	-0.0306788	-0.0332538	-0.02388	0.280102	0.7934	0.302624	-0.072052	-0.0280493	0.311327	0.651677	0.147697
Collinsella	-0.154501	0.600742	0.0648718	-0.0338513	-0.0437914	-0.0687252	0.6547	-0.0131209	-0.0498076	0.643411	0.851837	0.135011	0.880135	-0.0461314	-0.0537498	1	0.92042	0.821393	0.0688223	-0.00629505	-0.0380954	-0.0711636	0.0288798	0.50189	-0.0489111	0.0243877	0.719351
Megamonas	-0.146179	0.657046	0.0526378	-0.0435305	0.0576279	-0.146505	0.612376	-0.012062	-0.0277735	0.663851	0.872013	0.135636	0.875244	-0.0483366	-0.0306788	0.92042	1	0.819621	0.0804996	0.0100017	-0.00316607	-0.0722649	-0.00510737	0.419387	-0.0214356	0.0184702	0.629489
Bifidobacterium	-0.0215672	0.365585	0.0654365	-0.0304193	-0.00204328	-0.14558	0.679885	0.0340228	-0.0112778	0.725301	0.672575	0.179004	0.761546	-0.0518699	-0.0332538	0.821393	0.819621	1	0.0302681	0.0728146	-0.0376011	-0.0912082	0.0899178	0.553456	-0.0503306	0.018716	0.624115
Ammoniphilus	-0.057122	0.0165782	-0.0748512	-0.00981695	0.0156324	0.0384253	0.000521585	0.010493	0.00121116	0.0191943	-0.0495107	0.21885	-0.0204488	-0.0394762	-0.02388	0.0688223	0.0804996	0.0302681	1	0.0841647	-0.0355891	0.219305	0.0936305	0.191704	-0.0493759	0.368431	0.177238
Paenibacillus	-0.0830175	-0.06324	0.0495414	-0.0432721	0.0706633	-0.0556056	0.0350228	-0.0440192	0.00889905	-0.00870186	-0.0575409	0.42049	0.0303265	-0.0283025	0.280102	-0.00629505	0.0100017	0.0728146	0.0841647	1	0.306432	0.108081	-0.061509	0.125148	0.101661	0.426985	0.128217
Lysobacter	-0.0803476	-0.0309416	-8.38306e-05	-0.0259459	0.156398	-0.0512752	-0.0243511	-0.026036	0.0871563	-0.0548639	0.0359275	-0.0683755	0.106632	-0.0169701	0.7934	-0.0380954	-0.00316607	-0.0376011	-0.0355891	0.306432	1	0.129301	-0.0681887	-0.0181379	0.679804	0.671357	0.127017
Bacillus	-0.0665784	-0.056074	-0.0617329	-0.0555607	0.02167	0.274026	-0.0567444	0.0990278	0.0808161	-0.0837103	-0.0577915	0.0715275	-0.0557011	-0.0433552	0.302624	-0.0711636	-0.0722649	-0.0912082	0.219305	0.108081	0.129301	1	0.00485564	-0.0384172	0.0157947	0.317276	0.0116624
Actinomyces	0.047487	0.00250072	0.0923062	-0.0622677	-0.0330238	-0.0398112	0.200757	0.205283	-0.0258777	0.0383167	0.0350209	-0.104123	0.0556739	-0.0210815	-0.072052	0.0288798	-0.00510737	0.0899178	0.0936305	-0.061509	-0.0681887	0.00485564	1	0.216707	-0.0536724	0.00353607	0.0921245
Sutterella	-0.157867	0.0240616	0.0905852	-0.0570608	0.144438	-0.127747	0.611658	0.0595387	0.00530315	0.407848	0.338844	0.103308	0.477518	-0.0408567	-0.0280493	0.50189	0.419387	0.553456	0.191704	0.125148	-0.0181379	-0.0384172	0.216707	1	0.021557	0.161053	0.5582
Stenotrophomonas	-0.0739772	-0.0364639	-0.0128206	-0.0235772	0.0848027	-0.010771	-0.038326	-0.0382176	-0.00196652	-0.060465	0.00348713	-0.0513859	0.0192907	-0.0154208	0.311327	-0.0489111	-0.0214356	-0.0503306	-0.0493759	0.101661	0.679804	0.0157947	-0.0536724	0.021557	1	0.215848	0.0205548
Anoxybacillus	-0.112382	-0.0724207	-0.0292941	-0.056801	0.164895	0.155326	-0.00876057	-0.0313348	0.0107548	0.0135563	-0.0348026	0.0801166	0.0929776	-0.041319	0.651677	0.0243877	0.0184702	0.018716	0.368431	0.426985	0.671357	0.317276	0.00353607	0.161053	0.215848	1	0.228834
Serratia	-0.124933	0.404665	0.111698	-0.0118432	0.086498	-0.0212477	0.662438	0.0723111	0.0802443	0.454092	0.678648	0.176015	0.743204	-0.0858001	0.147697	0.719351	0.629489	0.624115	0.177238	0.128217	0.127017	0.0116624	0.0921245	0.5582	0.0205548	0.228834	1
del.ct.of.HPV16	0.0957583	0.0975123	0.00128835	0.0239137	0.0553145	-0.144637	0.114066	0.254277	0.354277	-0.0963296	0.191094	0.0119535	0.163896	-0.0442684	0.18719	0.0821495	0.0846556	0.026892	-0.128498	-0.088324	-0.0073358	-0.102892	0.0139319	0.00824867	-0.0239412	-0.107545	0.0998287
del.ct.of.HPV18	-0.0216117	0.516379	0.0583775	0.0285915	0.0265744	-0.0752237	0.513673	0.165145	0.115625	0.0146628	0.683252	0.0286062	0.660014	-0.0530371	0.06735	0.5275	0.508769	0.350017	-0.13488	-0.0910978	-0.0205606	-0.044504	0.0210521	0.16153	-0.0673092	-0.0925036	0.494125
del.ct.of.EBV	-0.0967914	0.129351	0.00982006	0.00267174	0.00978549	-0.100686	0.121274	0.123851	0.252041	0.0280572	0.220065	-0.135248	0.183606	-0.0202657	0.117842	0.142084	0.18297	0.0793912	0.168345	-0.0433841	0.00997017	-0.0341307	0.0941544	0.232843	-0.0509218	0.155684	0.196267

## Sheet: HPV16
	Prevotella.7	Corynebacterium.1	Pseudomonas	Deinococcus	Noviherbaspirillum	Anaerobacillus	Parabacteroides	Pseudopropionibacterium	Phenylobacterium	Roseburia	Prevotella.9	Methylobacterium	Blautia	Megasphaera	Brevibacillus	Collinsella	Megamonas	Bifidobacterium	Ammoniphilus	Paenibacillus	Lysobacter	Bacillus	Actinomyces	Sutterella	Stenotrophomonas	Anoxybacillus	Serratia	del.ct.of.HPV16
Prevotella.7	1	-0.120366	-0.0905001	0.00866869	-0.0731821	-0.0406825	-0.149215	-0.0108464	0.0402092	-0.0877843	-0.120942	-0.0786735	-0.137158	-0.0280988	-0.026721	-0.154501	-0.146179	-0.0215672	-0.057122	-0.0830175	-0.0803476	-0.0665784	0.047487	-0.157867	-0.0739772	-0.112382	-0.124933	0.0957583
Corynebacterium.1	-0.120366	1	0.0738403	0.0128076	0.126322	-0.0579492	0.37631	0.0867606	-0.0319551	0.166454	0.785323	-0.101321	0.642616	-0.0332829	-0.0596172	0.600742	0.657046	0.365585	0.0165782	-0.06324	-0.0309416	-0.056074	0.00250072	0.0240616	-0.0364639	-0.0724207	0.404665	0.0975123
Pseudomonas	-0.0905001	0.0738403	1	-0.0323285	0.0686254	0.0150402	0.202747	0.102834	0.00118307	-0.0304134	0.112494	-0.0678686	0.0763844	0.335798	-0.0231888	0.0648718	0.0526378	0.0654365	-0.0748512	0.0495414	-8.38306e-05	-0.0617329	0.0923062	0.0905852	-0.0128206	-0.0292941	0.111698	0.00128835
Deinococcus	0.00866869	0.0128076	-0.0323285	1	-0.0251647	-0.03606	-0.0251428	-0.0389773	-0.0223831	-0.0567197	-0.0378998	-0.0593645	-0.0373218	-0.0154436	-0.0345944	-0.0338513	-0.0435305	-0.0304193	-0.00981695	-0.0432721	-0.0259459	-0.0555607	-0.0622677	-0.0570608	-0.0235772	-0.056801	-0.0118432	0.0239137
Noviherbaspirillum	-0.0731821	0.126322	0.0686254	-0.0251647	1	0.0903566	0.145994	-0.0330641	0.0037991	-0.0257992	0.0522312	-0.0289973	0.0687215	-0.0164592	0.136507	-0.0437914	0.0576279	-0.00204328	0.0156324	0.0706633	0.156398	0.02167	-0.0330238	0.144438	0.0848027	0.164895	0.086498	0.0553145
Anaerobacillus	-0.0406825	-0.0579492	0.0150402	-0.03606	0.0903566	1	-0.10599	-0.0516526	-0.0459781	-0.0893197	-0.12428	-0.0455275	-0.128723	-0.0347182	-0.00717173	-0.0687252	-0.146505	-0.14558	0.0384253	-0.0556056	-0.0512752	0.274026	-0.0398112	-0.127747	-0.010771	0.155326	-0.0212477	-0.144637
Parabacteroides	-0.149215	0.37631	0.202747	-0.0251428	0.145994	-0.10599	1	0.159531	-0.0107899	0.393036	0.626173	0.00840079	0.718426	-0.0335851	-0.0369546	0.6547	0.612376	0.679885	0.000521585	0.0350228	-0.0243511	-0.0567444	0.200757	0.611658	-0.038326	-0.00876057	0.662438	0.114066
Pseudopropionibacterium	-0.0108464	0.0867606	0.102834	-0.0389773	-0.0330641	-0.0516526	0.159531	1	0.544458	-0.016372	0.0656084	0.0552593	0.0149504	-0.0254932	0.285443	-0.0131209	-0.012062	0.0340228	0.010493	-0.0440192	-0.026036	0.0990278	0.205283	0.0595387	-0.0382176	-0.0313348	0.0723111	0.254277
Phenylobacterium	0.0402092	-0.0319551	0.00118307	-0.0223831	0.0037991	-0.0459781	-0.0107899	0.544458	1	-0.0392519	0.0782192	-0.0169409	0.0142425	-0.0146395	0.542742	-0.0498076	-0.0277735	-0.0112778	0.00121116	0.00889905	0.0871563	0.0808161	-0.0258777	0.00530315	-0.00196652	0.0107548	0.0802443	0.354277
Roseburia	-0.0877843	0.166454	-0.0304134	-0.0567197	-0.0257992	-0.0893197	0.393036	-0.016372	-0.0392519	1	0.398744	0.209807	0.441276	-0.0401218	-0.0661717	0.643411	0.663851	0.725301	0.0191943	-0.00870186	-0.0548639	-0.0837103	0.0383167	0.407848	-0.060465	0.0135563	0.454092	-0.0963296
Prevotella.9	-0.120942	0.785323	0.112494	-0.0378998	0.0522312	-0.12428	0.626173	0.0656084	0.0782192	0.398744	1	-0.0348971	0.926442	-0.0434643	0.0634498	0.851837	0.872013	0.672575	-0.0495107	-0.0575409	0.0359275	-0.0577915	0.0350209	0.338844	0.00348713	-0.0348026	0.678648	0.191094
Methylobacterium	-0.0786735	-0.101321	-0.0678686	-0.0593645	-0.0289973	-0.0455275	0.00840079	0.0552593	-0.0169409	0.209807	-0.0348971	1	0.0276818	-0.0434348	-0.0400108	0.135011	0.135636	0.179004	0.21885	0.42049	-0.0683755	0.0715275	-0.104123	0.103308	-0.0513859	0.0801166	0.176015	0.0119535
Blautia	-0.137158	0.642616	0.0763844	-0.0373218	0.0687215	-0.128723	0.718426	0.0149504	0.0142424	0.441276	0.926442	0.0276818	1	-0.0433529	0.118483	0.880135	0.875244	0.761546	-0.0204488	0.0303265	0.106632	-0.0557011	0.0556739	0.477518	0.0192907	0.0929776	0.743204	0.163896
Megasphaera	-0.0280988	-0.0332829	0.335798	-0.0154436	-0.0164592	-0.0347182	-0.0335851	-0.0254932	-0.0146395	-0.0401218	-0.0434643	-0.0434348	-0.0433529	1	-0.0226267	-0.0461314	-0.0483366	-0.0518699	-0.0394763	-0.0283025	-0.0169701	-0.0433552	-0.0210815	-0.0408567	-0.0154208	-0.041319	-0.0858001	-0.0442684
Brevibacillus	-0.026721	-0.0596172	-0.0231888	-0.0345944	0.136507	-0.00717173	-0.0369546	0.285443	0.542742	-0.0661717	0.0634498	-0.0400108	0.118483	-0.0226267	1	-0.0537498	-0.0306788	-0.0332538	-0.02388	0.280102	0.7934	0.302624	-0.072052	-0.0280493	0.311327	0.651677	0.147697	0.18719
Collinsella	-0.154501	0.600742	0.0648718	-0.0338513	-0.0437914	-0.0687252	0.6547	-0.0131209	-0.0498076	0.643411	0.851837	0.135011	0.880135	-0.0461314	-0.0537498	1	0.92042	0.821393	0.0688223	-0.00629505	-0.0380954	-0.0711636	0.0288798	0.50189	-0.0489111	0.0243877	0.719351	0.0821495
Megamonas	-0.146179	0.657046	0.0526378	-0.0435305	0.0576279	-0.146505	0.612376	-0.012062	-0.0277735	0.663851	0.872013	0.135636	0.875244	-0.0483366	-0.0306788	0.92042	1	0.819621	0.0804996	0.0100017	-0.00316607	-0.0722649	-0.00510737	0.419387	-0.0214356	0.0184702	0.629489	0.0846556
Bifidobacterium	-0.0215672	0.365585	0.0654365	-0.0304193	-0.00204328	-0.14558	0.679885	0.0340228	-0.0112778	0.725301	0.672575	0.179004	0.761546	-0.0518699	-0.0332538	0.821393	0.819621	1	0.0302681	0.0728146	-0.0376011	-0.0912082	0.0899178	0.553456	-0.0503306	0.018716	0.624115	0.026892
Ammoniphilus	-0.057122	0.0165782	-0.0748512	-0.00981695	0.0156324	0.0384253	0.000521585	0.010493	0.00121116	0.0191943	-0.0495107	0.21885	-0.0204488	-0.0394762	-0.02388	0.0688223	0.0804996	0.0302681	1	0.0841647	-0.0355891	0.219305	0.0936305	0.191704	-0.0493759	0.368431	0.177238	-0.128498
Paenibacillus	-0.0830175	-0.06324	0.0495414	-0.0432721	0.0706633	-0.0556056	0.0350228	-0.0440192	0.00889905	-0.00870186	-0.0575409	0.42049	0.0303265	-0.0283025	0.280102	-0.00629505	0.0100017	0.0728146	0.0841647	1	0.306432	0.108081	-0.061509	0.125148	0.101661	0.426985	0.128217	-0.088324
Lysobacter	-0.0803476	-0.0309416	-8.38306e-05	-0.0259459	0.156398	-0.0512752	-0.0243511	-0.026036	0.0871563	-0.0548639	0.0359275	-0.0683755	0.106632	-0.0169701	0.7934	-0.0380954	-0.00316607	-0.0376011	-0.0355891	0.306432	1	0.129301	-0.0681887	-0.0181379	0.679804	0.671357	0.127017	-0.0073358
Bacillus	-0.0665784	-0.056074	-0.0617329	-0.0555607	0.02167	0.274026	-0.0567444	0.0990278	0.0808161	-0.0837103	-0.0577915	0.0715275	-0.0557011	-0.0433552	0.302624	-0.0711636	-0.0722649	-0.0912082	0.219305	0.108081	0.129301	1	0.00485564	-0.0384172	0.0157947	0.317276	0.0116624	-0.102892
Actinomyces	0.047487	0.00250072	0.0923062	-0.0622677	-0.0330238	-0.0398112	0.200757	0.205283	-0.0258777	0.0383167	0.0350209	-0.104123	0.0556739	-0.0210815	-0.072052	0.0288798	-0.00510737	0.0899178	0.0936305	-0.061509	-0.0681887	0.00485564	1	0.216707	-0.0536724	0.00353607	0.0921245	0.0139319
Sutterella	-0.157867	0.0240616	0.0905852	-0.0570608	0.144438	-0.127747	0.611658	0.0595387	0.00530315	0.407848	0.338844	0.103308	0.477518	-0.0408567	-0.0280493	0.50189	0.419387	0.553456	0.191704	0.125148	-0.0181379	-0.0384172	0.216707	1	0.021557	0.161053	0.5582	0.00824867
Stenotrophomonas	-0.0739772	-0.0364639	-0.0128206	-0.0235772	0.0848027	-0.010771	-0.038326	-0.0382176	-0.00196652	-0.060465	0.00348713	-0.0513859	0.0192907	-0.0154208	0.311327	-0.0489111	-0.0214356	-0.0503306	-0.0493759	0.101661	0.679804	0.0157947	-0.0536724	0.021557	1	0.215848	0.0205548	-0.0239412
Anoxybacillus	-0.112382	-0.0724207	-0.0292941	-0.056801	0.164895	0.155326	-0.00876057	-0.0313348	0.0107548	0.0135563	-0.0348026	0.0801166	0.0929776	-0.041319	0.651677	0.0243877	0.0184702	0.018716	0.368431	0.426985	0.671357	0.317276	0.00353607	0.161053	0.215848	1	0.228834	-0.107545
Serratia	-0.124933	0.404665	0.111698	-0.0118432	0.086498	-0.0212477	0.662438	0.0723111	0.0802443	0.454092	0.678648	0.176015	0.743204	-0.0858001	0.147697	0.719351	0.629489	0.624115	0.177238	0.128217	0.127017	0.0116624	0.0921245	0.5582	0.0205548	0.228834	1	0.0998287
del.ct.of.HPV16	0.0957583	0.0975123	0.00128835	0.0239137	0.0553145	-0.144637	0.114066	0.254277	0.354277	-0.0963296	0.191094	0.0119535	0.163896	-0.0442684	0.18719	0.0821495	0.0846556	0.026892	-0.128498	-0.088324	-0.0073358	-0.102892	0.0139319	0.00824867	-0.0239412	-0.107545	0.0998287	1

## Sheet: HPV18
	Prevotella.7	Corynebacterium.1	Pseudomonas	Deinococcus	Noviherbaspirillum	Anaerobacillus	Parabacteroides	Pseudopropionibacterium	Phenylobacterium	Roseburia	Prevotella.9	Methylobacterium	Blautia	Megasphaera	Brevibacillus	Collinsella	Megamonas	Bifidobacterium	Ammoniphilus	Paenibacillus	Lysobacter	Bacillus	Actinomyces	Sutterella	Stenotrophomonas	Anoxybacillus	Serratia	del.ct.of.HPV18
Prevotella.7	1	-0.120366	-0.0905001	0.00866869	-0.0731821	-0.0406825	-0.149215	-0.0108464	0.0402092	-0.0877843	-0.120942	-0.0786735	-0.137158	-0.0280988	-0.026721	-0.154501	-0.146179	-0.0215672	-0.057122	-0.0830175	-0.0803476	-0.0665784	0.047487	-0.157867	-0.0739772	-0.112382	-0.124933	-0.0216117
Corynebacterium.1	-0.120366	1	0.0738403	0.0128076	0.126322	-0.0579492	0.37631	0.0867606	-0.0319551	0.166454	0.785323	-0.101321	0.642616	-0.0332829	-0.0596172	0.600742	0.657046	0.365585	0.0165782	-0.06324	-0.0309416	-0.056074	0.00250072	0.0240616	-0.0364639	-0.0724207	0.404665	0.516379
Pseudomonas	-0.0905001	0.0738403	1	-0.0323285	0.0686254	0.0150402	0.202747	0.102834	0.00118307	-0.0304134	0.112494	-0.0678686	0.0763844	0.335798	-0.0231888	0.0648718	0.0526378	0.0654365	-0.0748512	0.0495414	-8.38306e-05	-0.0617329	0.0923062	0.0905852	-0.0128206	-0.0292941	0.111698	0.0583775
Deinococcus	0.00866869	0.0128076	-0.0323285	1	-0.0251647	-0.03606	-0.0251428	-0.0389773	-0.0223831	-0.0567197	-0.0378998	-0.0593645	-0.0373218	-0.0154436	-0.0345944	-0.0338513	-0.0435305	-0.0304193	-0.00981695	-0.0432721	-0.0259459	-0.0555607	-0.0622677	-0.0570608	-0.0235772	-0.056801	-0.0118432	0.0285915
Noviherbaspirillum	-0.0731821	0.126322	0.0686254	-0.0251647	1	0.0903566	0.145994	-0.0330641	0.0037991	-0.0257992	0.0522312	-0.0289973	0.0687215	-0.0164592	0.136507	-0.0437914	0.0576279	-0.00204328	0.0156324	0.0706633	0.156398	0.02167	-0.0330238	0.144438	0.0848027	0.164895	0.086498	0.0265744
Anaerobacillus	-0.0406825	-0.0579492	0.0150402	-0.03606	0.0903566	1	-0.10599	-0.0516526	-0.0459781	-0.0893197	-0.12428	-0.0455275	-0.128723	-0.0347182	-0.00717173	-0.0687252	-0.146505	-0.14558	0.0384253	-0.0556056	-0.0512752	0.274026	-0.0398112	-0.127747	-0.010771	0.155326	-0.0212477	-0.0752237
Parabacteroides	-0.149215	0.37631	0.202747	-0.0251428	0.145994	-0.10599	1	0.159531	-0.0107899	0.393036	0.626173	0.00840079	0.718426	-0.0335851	-0.0369546	0.6547	0.612376	0.679885	0.000521585	0.0350228	-0.0243511	-0.0567444	0.200757	0.611658	-0.038326	-0.00876057	0.662438	0.513673
Pseudopropionibacterium	-0.0108464	0.0867606	0.102834	-0.0389773	-0.0330641	-0.0516526	0.159531	1	0.544458	-0.016372	0.0656084	0.0552593	0.0149504	-0.0254932	0.285443	-0.0131209	-0.012062	0.0340228	0.010493	-0.0440192	-0.026036	0.0990278	0.205283	0.0595387	-0.0382176	-0.0313348	0.0723111	0.165145
Phenylobacterium	0.0402092	-0.0319551	0.00118307	-0.0223831	0.0037991	-0.0459781	-0.0107899	0.544458	1	-0.0392519	0.0782192	-0.0169409	0.0142425	-0.0146395	0.542742	-0.0498076	-0.0277735	-0.0112778	0.00121116	0.00889905	0.0871563	0.0808161	-0.0258777	0.00530315	-0.00196652	0.0107548	0.0802443	0.115625
Roseburia	-0.0877843	0.166454	-0.0304134	-0.0567197	-0.0257992	-0.0893197	0.393036	-0.016372	-0.0392519	1	0.398744	0.209807	0.441276	-0.0401218	-0.0661717	0.643411	0.663851	0.725301	0.0191943	-0.00870186	-0.0548639	-0.0837103	0.0383167	0.407848	-0.060465	0.0135563	0.454092	0.0146628
Prevotella.9	-0.120942	0.785323	0.112494	-0.0378998	0.0522312	-0.12428	0.626173	0.0656084	0.0782192	0.398744	1	-0.0348971	0.926442	-0.0434643	0.0634498	0.851837	0.872013	0.672575	-0.0495107	-0.0575409	0.0359275	-0.0577915	0.0350209	0.338844	0.00348713	-0.0348026	0.678648	0.683252
Methylobacterium	-0.0786735	-0.101321	-0.0678686	-0.0593645	-0.0289973	-0.0455275	0.00840079	0.0552593	-0.0169409	0.209807	-0.0348971	1	0.0276818	-0.0434348	-0.0400108	0.135011	0.135636	0.179004	0.21885	0.42049	-0.0683755	0.0715275	-0.104123	0.103308	-0.0513859	0.0801166	0.176015	0.0286062
Blautia	-0.137158	0.642616	0.0763844	-0.0373218	0.0687215	-0.128723	0.718426	0.0149504	0.0142424	0.441276	0.926442	0.0276818	1	-0.0433529	0.118483	0.880135	0.875244	0.761546	-0.0204488	0.0303265	0.106632	-0.0557011	0.0556739	0.477518	0.0192907	0.0929776	0.743204	0.660014
Megasphaera	-0.0280988	-0.0332829	0.335798	-0.0154436	-0.0164592	-0.0347182	-0.0335851	-0.0254932	-0.0146395	-0.0401218	-0.0434643	-0.0434348	-0.0433529	1	-0.0226267	-0.0461314	-0.0483366	-0.0518699	-0.0394763	-0.0283025	-0.0169701	-0.0433552	-0.0210815	-0.0408567	-0.0154208	-0.041319	-0.0858001	-0.0530371
Brevibacillus	-0.026721	-0.0596172	-0.0231888	-0.0345944	0.136507	-0.00717173	-0.0369546	0.285443	0.542742	-0.0661717	0.0634498	-0.0400108	0.118483	-0.0226267	1	-0.0537498	-0.0306788	-0.0332538	-0.02388	0.280102	0.7934	0.302624	-0.072052	-0.0280493	0.311327	0.651677	0.147697	0.06735
Collinsella	-0.154501	0.600742	0.0648718	-0.0338513	-0.0437914	-0.0687252	0.6547	-0.0131209	-0.0498076	0.643411	0.851837	0.135011	0.880135	-0.0461314	-0.0537498	1	0.92042	0.821393	0.0688223	-0.00629505	-0.0380954	-0.0711636	0.0288798	0.50189	-0.0489111	0.0243877	0.719351	0.5275
Megamonas	-0.146179	0.657046	0.0526378	-0.0435305	0.0576279	-0.146505	0.612376	-0.012062	-0.0277735	0.663851	0.872013	0.135636	0.875244	-0.0483366	-0.0306788	0.92042	1	0.819621	0.0804996	0.0100017	-0.00316607	-0.0722649	-0.00510737	0.419387	-0.0214356	0.0184702	0.629489	0.508769
Bifidobacterium	-0.0215672	0.365585	0.0654365	-0.0304193	-0.00204328	-0.14558	0.679885	0.0340228	-0.0112778	0.725301	0.672575	0.179004	0.761546	-0.0518699	-0.0332538	0.821393	0.819621	1	0.0302681	0.0728146	-0.0376011	-0.0912082	0.0899178	0.553456	-0.0503306	0.018716	0.624115	0.350017
Ammoniphilus	-0.057122	0.0165782	-0.0748512	-0.00981695	0.0156324	0.0384253	0.000521585	0.010493	0.00121116	0.0191943	-0.0495107	0.21885	-0.0204488	-0.0394762	-0.02388	0.0688223	0.0804996	0.0302681	1	0.0841647	-0.0355891	0.219305	0.0936305	0.191704	-0.0493759	0.368431	0.177238	-0.13488
Paenibacillus	-0.0830175	-0.06324	0.0495414	-0.0432721	0.0706633	-0.0556056	0.0350228	-0.0440192	0.00889905	-0.00870186	-0.0575409	0.42049	0.0303265	-0.0283025	0.280102	-0.00629505	0.0100017	0.0728146	0.0841647	1	0.306432	0.108081	-0.061509	0.125148	0.101661	0.426985	0.128217	-0.0910978
Lysobacter	-0.0803476	-0.0309416	-8.38306e-05	-0.0259459	0.156398	-0.0512752	-0.0243511	-0.026036	0.0871563	-0.0548639	0.0359275	-0.0683755	0.106632	-0.0169701	0.7934	-0.0380954	-0.00316607	-0.0376011	-0.0355891	0.306432	1	0.129301	-0.0681887	-0.0181379	0.679804	0.671357	0.127017	-0.0205606
Bacillus	-0.0665784	-0.056074	-0.0617329	-0.0555607	0.02167	0.274026	-0.0567444	0.0990278	0.0808161	-0.0837103	-0.0577915	0.0715275	-0.0557011	-0.0433552	0.302624	-0.0711636	-0.0722649	-0.0912082	0.219305	0.108081	0.129301	1	0.00485564	-0.0384172	0.0157947	0.317276	0.0116624	-0.044504
Actinomyces	0.047487	0.00250072	0.0923062	-0.0622677	-0.0330238	-0.0398112	0.200757	0.205283	-0.0258777	0.0383167	0.0350209	-0.104123	0.0556739	-0.0210815	-0.072052	0.0288798	-0.00510737	0.0899178	0.0936305	-0.061509	-0.0681887	0.00485564	1	0.216707	-0.0536724	0.00353607	0.0921245	0.0210521
Sutterella	-0.157867	0.0240616	0.0905852	-0.0570608	0.144438	-0.127747	0.611658	0.0595387	0.00530315	0.407848	0.338844	0.103308	0.477518	-0.0408567	-0.0280493	0.50189	0.419387	0.553456	0.191704	0.125148	-0.0181379	-0.0384172	0.216707	1	0.021557	0.161053	0.5582	0.16153
Stenotrophomonas	-0.0739772	-0.0364639	-0.0128206	-0.0235772	0.0848027	-0.010771	-0.038326	-0.0382176	-0.00196652	-0.060465	0.00348713	-0.0513859	0.0192907	-0.0154208	0.311327	-0.0489111	-0.0214356	-0.0503306	-0.0493759	0.101661	0.679804	0.0157947	-0.0536724	0.021557	1	0.215848	0.0205548	-0.0673092
Anoxybacillus	-0.112382	-0.0724207	-0.0292941	-0.056801	0.164895	0.155326	-0.00876057	-0.0313348	0.0107548	0.0135563	-0.0348026	0.0801166	0.0929776	-0.041319	0.651677	0.0243877	0.0184702	0.018716	0.368431	0.426985	0.671357	0.317276	0.00353607	0.161053	0.215848	1	0.228834	-0.0925036
Serratia	-0.124933	0.404665	0.111698	-0.0118432	0.086498	-0.0212477	0.662438	0.0723111	0.0802443	0.454092	0.678648	0.176015	0.743204	-0.0858001	0.147697	0.719351	0.629489	0.624115	0.177238	0.128217	0.127017	0.0116624	0.0921245	0.5582	0.0205548	0.228834	1	0.494125
del.ct.of.HPV18	-0.0216117	0.516379	0.0583775	0.0285915	0.0265744	-0.0752237	0.513673	0.165145	0.115625	0.0146628	0.683252	0.0286062	0.660014	-0.0530371	0.06735	0.5275	0.508769	0.350017	-0.13488	-0.0910978	-0.0205606	-0.044504	0.0210521	0.16153	-0.0673092	-0.0925036	0.494125	1

## Sheet: EBV
	Prevotella.7	Corynebacterium.1	Pseudomonas	Deinococcus	Noviherbaspirillum	Anaerobacillus	Parabacteroides	Pseudopropionibacterium	Phenylobacterium	Roseburia	Prevotella.9	Methylobacterium	Blautia	Megasphaera	Brevibacillus	Collinsella	Megamonas	Bifidobacterium	Ammoniphilus	Paenibacillus	Lysobacter	Bacillus	Actinomyces	Sutterella	Stenotrophomonas	Anoxybacillus	Serratia	del.ct.of.EBV
Prevotella.7	1	-0.120366	-0.0905001	0.00866869	-0.0731821	-0.0406825	-0.149215	-0.0108464	0.0402092	-0.0877843	-0.120942	-0.0786735	-0.137158	-0.0280988	-0.026721	-0.154501	-0.146179	-0.0215672	-0.057122	-0.0830175	-0.0803476	-0.0665784	0.047487	-0.157867	-0.0739772	-0.112382	-0.124933	-0.0967914
Corynebacterium.1	-0.120366	1	0.0738403	0.0128076	0.126322	-0.0579492	0.37631	0.0867606	-0.0319551	0.166454	0.785323	-0.101321	0.642616	-0.0332829	-0.0596172	0.600742	0.657046	0.365585	0.0165782	-0.06324	-0.0309416	-0.056074	0.00250072	0.0240616	-0.0364639	-0.0724207	0.404665	0.129351
Pseudomonas	-0.0905001	0.0738403	1	-0.0323285	0.0686254	0.0150402	0.202747	0.102834	0.00118307	-0.0304134	0.112494	-0.0678686	0.0763844	0.335798	-0.0231888	0.0648718	0.0526378	0.0654365	-0.0748512	0.0495414	-8.38306e-05	-0.0617329	0.0923062	0.0905852	-0.0128206	-0.0292941	0.111698	0.00982006
Deinococcus	0.00866869	0.0128076	-0.0323285	1	-0.0251647	-0.03606	-0.0251428	-0.0389773	-0.0223831	-0.0567197	-0.0378998	-0.0593645	-0.0373218	-0.0154436	-0.0345944	-0.0338513	-0.0435305	-0.0304193	-0.00981695	-0.0432721	-0.0259459	-0.0555607	-0.0622677	-0.0570608	-0.0235772	-0.056801	-0.0118432	0.00267174
Noviherbaspirillum	-0.0731821	0.126322	0.0686254	-0.0251647	1	0.0903566	0.145994	-0.0330641	0.0037991	-0.0257992	0.0522312	-0.0289973	0.0687215	-0.0164592	0.136507	-0.0437914	0.0576279	-0.00204328	0.0156324	0.0706633	0.156398	0.02167	-0.0330238	0.144438	0.0848027	0.164895	0.086498	0.00978549
Anaerobacillus	-0.0406825	-0.0579492	0.0150402	-0.03606	0.0903566	1	-0.10599	-0.0516526	-0.0459781	-0.0893197	-0.12428	-0.0455275	-0.128723	-0.0347182	-0.00717173	-0.0687252	-0.146505	-0.14558	0.0384253	-0.0556056	-0.0512752	0.274026	-0.0398112	-0.127747	-0.010771	0.155326	-0.0212477	-0.100686
Parabacteroides	-0.149215	0.37631	0.202747	-0.0251428	0.145994	-0.10599	1	0.159531	-0.0107899	0.393036	0.626173	0.00840079	0.718426	-0.0335851	-0.0369546	0.6547	0.612376	0.679885	0.000521585	0.0350228	-0.0243511	-0.0567444	0.200757	0.611658	-0.038326	-0.00876057	0.662438	0.121274
Pseudopropionibacterium	-0.0108464	0.0867606	0.102834	-0.0389773	-0.0330641	-0.0516526	0.159531	1	0.544458	-0.016372	0.0656084	0.0552593	0.0149504	-0.0254932	0.285443	-0.0131209	-0.012062	0.0340228	0.010493	-0.0440192	-0.026036	0.0990278	0.205283	0.0595387	-0.0382176	-0.0313348	0.0723111	0.123851
Phenylobacterium	0.0402092	-0.0319551	0.00118307	-0.0223831	0.0037991	-0.0459781	-0.0107899	0.544458	1	-0.0392519	0.0782192	-0.0169409	0.0142425	-0.0146395	0.542742	-0.0498076	-0.0277735	-0.0112778	0.00121116	0.00889905	0.0871563	0.0808161	-0.0258777	0.00530315	-0.00196652	0.0107548	0.0802443	0.252041
Roseburia	-0.0877843	0.166454	-0.0304134	-0.0567197	-0.0257992	-0.0893197	0.393036	-0.016372	-0.0392519	1	0.398744	0.209807	0.441276	-0.0401218	-0.0661717	0.643411	0.663851	0.725301	0.0191943	-0.00870186	-0.0548639	-0.0837103	0.0383167	0.407848	-0.060465	0.0135563	0.454092	0.0280572
Prevotella.9	-0.120942	0.785323	0.112494	-0.0378998	0.0522312	-0.12428	0.626173	0.0656084	0.0782192	0.398744	1	-0.0348971	0.926442	-0.0434643	0.0634498	0.851837	0.872013	0.672575	-0.0495107	-0.0575409	0.0359275	-0.0577915	0.0350209	0.338844	0.00348713	-0.0348026	0.678648	0.220065
Methylobacterium	-0.0786735	-0.101321	-0.0678686	-0.0593645	-0.0289973	-0.0455275	0.00840079	0.0552593	-0.0169409	0.209807	-0.0348971	1	0.0276818	-0.0434348	-0.0400108	0.135011	0.135636	0.179004	0.21885	0.42049	-0.0683755	0.0715275	-0.104123	0.103308	-0.0513859	0.0801166	0.176015	-0.135248
Blautia	-0.137158	0.642616	0.0763844	-0.0373218	0.0687215	-0.128723	0.718426	0.0149504	0.0142424	0.441276	0.926442	0.0276818	1	-0.0433529	0.118483	0.880135	0.875244	0.761546	-0.0204488	0.0303265	0.106632	-0.0557011	0.0556739	0.477518	0.0192907	0.0929776	0.743204	0.183606
Megasphaera	-0.0280988	-0.0332829	0.335798	-0.0154436	-0.0164592	-0.0347182	-0.0335851	-0.0254932	-0.0146395	-0.0401218	-0.0434643	-0.0434348	-0.0433529	1	-0.0226267	-0.0461314	-0.0483366	-0.0518699	-0.0394763	-0.0283025	-0.0169701	-0.0433552	-0.0210815	-0.0408567	-0.0154208	-0.041319	-0.0858001	-0.0202657
Brevibacillus	-0.026721	-0.0596172	-0.0231888	-0.0345944	0.136507	-0.00717173	-0.0369546	0.285443	0.542742	-0.0661717	0.0634498	-0.0400108	0.118483	-0.0226267	1	-0.0537498	-0.0306788	-0.0332538	-0.02388	0.280102	0.7934	0.302624	-0.072052	-0.0280493	0.311327	0.651677	0.147697	0.117842
Collinsella	-0.154501	0.600742	0.0648718	-0.0338513	-0.0437914	-0.0687252	0.6547	-0.0131209	-0.0498076	0.643411	0.851837	0.135011	0.880135	-0.0461314	-0.0537498	1	0.92042	0.821393	0.0688223	-0.00629505	-0.0380954	-0.0711636	0.0288798	0.50189	-0.0489111	0.0243877	0.719351	0.142084
Megamonas	-0.146179	0.657046	0.0526378	-0.0435305	0.0576279	-0.146505	0.612376	-0.012062	-0.0277735	0.663851	0.872013	0.135636	0.875244	-0.0483366	-0.0306788	0.92042	1	0.819621	0.0804996	0.0100017	-0.00316607	-0.0722649	-0.00510737	0.419387	-0.0214356	0.0184702	0.629489	0.18297
Bifidobacterium	-0.0215672	0.365585	0.0654365	-0.0304193	-0.00204328	-0.14558	0.679885	0.0340228	-0.0112778	0.725301	0.672575	0.179004	0.761546	-0.0518699	-0.0332538	0.821393	0.819621	1	0.0302681	0.0728146	-0.0376011	-0.0912082	0.0899178	0.553456	-0.0503306	0.018716	0.624115	0.0793912
Ammoniphilus	-0.057122	0.0165782	-0.0748512	-0.00981695	0.0156324	0.0384253	0.000521585	0.010493	0.00121116	0.0191943	-0.0495107	0.21885	-0.0204488	-0.0394762	-0.02388	0.0688223	0.0804996	0.0302681	1	0.0841647	-0.0355891	0.219305	0.0936305	0.191704	-0.0493759	0.368431	0.177238	0.168345
Paenibacillus	-0.0830175	-0.06324	0.0495414	-0.0432721	0.0706633	-0.0556056	0.0350228	-0.0440192	0.00889905	-0.00870186	-0.0575409	0.42049	0.0303265	-0.0283025	0.280102	-0.00629505	0.0100017	0.0728146	0.0841647	1	0.306432	0.108081	-0.061509	0.125148	0.101661	0.426985	0.128217	-0.0433841
Lysobacter	-0.0803476	-0.0309416	-8.38306e-05	-0.0259459	0.156398	-0.0512752	-0.0243511	-0.026036	0.0871563	-0.0548639	0.0359275	-0.0683755	0.106632	-0.0169701	0.7934	-0.0380954	-0.00316607	-0.0376011	-0.0355891	0.306432	1	0.129301	-0.0681887	-0.0181379	0.679804	0.671357	0.127017	0.00997017
Bacillus	-0.0665784	-0.056074	-0.0617329	-0.0555607	0.02167	0.274026	-0.0567444	0.0990278	0.0808161	-0.0837103	-0.0577915	0.0715275	-0.0557011	-0.0433552	0.302624	-0.0711636	-0.0722649	-0.0912082	0.219305	0.108081	0.129301	1	0.00485564	-0.0384172	0.0157947	0.317276	0.0116624	-0.0341307
Actinomyces	0.047487	0.00250072	0.0923062	-0.0622677	-0.0330238	-0.0398112	0.200757	0.205283	-0.0258777	0.0383167	0.0350209	-0.104123	0.0556739	-0.0210815	-0.072052	0.0288798	-0.00510737	0.0899178	0.0936305	-0.061509	-0.0681887	0.00485564	1	0.216707	-0.0536724	0.00353607	0.0921245	0.0941544
Sutterella	-0.157867	0.0240616	0.0905852	-0.0570608	0.144438	-0.127747	0.611658	0.0595387	0.00530315	0.407848	0.338844	0.103308	0.477518	-0.0408567	-0.0280493	0.50189	0.419387	0.553456	0.191704	0.125148	-0.0181379	-0.0384172	0.216707	1	0.021557	0.161053	0.5582	0.232843
Stenotrophomonas	-0.0739772	-0.0364639	-0.0128206	-0.0235772	0.0848027	-0.010771	-0.038326	-0.0382176	-0.00196652	-0.060465	0.00348713	-0.0513859	0.0192907	-0.0154208	0.311327	-0.0489111	-0.0214356	-0.0503306	-0.0493759	0.101661	0.679804	0.0157947	-0.0536724	0.021557	1	0.215848	0.0205548	-0.0509218
Anoxybacillus	-0.112382	-0.0724207	-0.0292941	-0.056801	0.164895	0.155326	-0.00876057	-0.0313348	0.0107548	0.0135563	-0.0348026	0.0801166	0.0929776	-0.041319	0.651677	0.0243877	0.0184702	0.018716	0.368431	0.426985	0.671357	0.317276	0.00353607	0.161053	0.215848	1	0.228834	0.155684
Serratia	-0.124933	0.404665	0.111698	-0.0118432	0.086498	-0.0212477	0.662438	0.0723111	0.0802443	0.454092	0.678648	0.176015	0.743204	-0.0858001	0.147697	0.719351	0.629489	0.624115	0.177238	0.128217	0.127017	0.0116624	0.0921245	0.5582	0.0205548	0.228834	1	0.196267
del.ct.of.EBV	-0.0967914	0.129351	0.00982006	0.00267174	0.00978549	-0.100686	0.121274	0.123851	0.252041	0.0280572	0.220065	-0.135248	0.183606	-0.0202657	0.117842	0.142084	0.18297	0.0793912	0.168345	-0.0433841	0.00997017	-0.0341307	0.0941544	0.232843	-0.0509218	0.155684	0.196267	1

## Sheet: HPVs
	Prevotella.7	Corynebacterium.1	Pseudomonas	Deinococcus	Noviherbaspirillum	Anaerobacillus	Parabacteroides	Pseudopropionibacterium	Phenylobacterium	Roseburia	Prevotella.9	Methylobacterium	Blautia	Megasphaera	Brevibacillus	Collinsella	Megamonas	Bifidobacterium	Ammoniphilus	Paenibacillus	Lysobacter	Bacillus	Actinomyces	Sutterella	Stenotrophomonas	Anoxybacillus	Serratia	del.ct.of.HPV16	del.ct.of.HPV18
Prevotella.7	1	-0.120366	-0.0905001	0.00866869	-0.0731821	-0.0406825	-0.149215	-0.0108464	0.0402092	-0.0877843	-0.120942	-0.0786735	-0.137158	-0.0280988	-0.026721	-0.154501	-0.146179	-0.0215672	-0.057122	-0.0830175	-0.0803476	-0.0665784	0.047487	-0.157867	-0.0739772	-0.112382	-0.124933	0.0957583	-0.0216117
Corynebacterium.1	-0.120366	1	0.0738403	0.0128076	0.126322	-0.0579492	0.37631	0.0867606	-0.0319551	0.166454	0.785323	-0.101321	0.642616	-0.0332829	-0.0596172	0.600742	0.657046	0.365585	0.0165782	-0.06324	-0.0309416	-0.056074	0.00250072	0.0240616	-0.0364639	-0.0724207	0.404665	0.0975123	0.516379
Pseudomonas	-0.0905001	0.0738403	1	-0.0323285	0.0686254	0.0150402	0.202747	0.102834	0.00118307	-0.0304134	0.112494	-0.0678686	0.0763844	0.335798	-0.0231888	0.0648718	0.0526378	0.0654365	-0.0748512	0.0495414	-8.38306e-05	-0.0617329	0.0923062	0.0905852	-0.0128206	-0.0292941	0.111698	0.00128835	0.0583775
Deinococcus	0.00866869	0.0128076	-0.0323285	1	-0.0251647	-0.03606	-0.0251428	-0.0389773	-0.0223831	-0.0567197	-0.0378998	-0.0593645	-0.0373218	-0.0154436	-0.0345944	-0.0338513	-0.0435305	-0.0304193	-0.00981695	-0.0432721	-0.0259459	-0.0555607	-0.0622677	-0.0570608	-0.0235772	-0.056801	-0.0118432	0.0239137	0.0285915
Noviherbaspirillum	-0.0731821	0.126322	0.0686254	-0.0251647	1	0.0903566	0.145994	-0.0330641	0.0037991	-0.0257992	0.0522312	-0.0289973	0.0687215	-0.0164592	0.136507	-0.0437914	0.0576279	-0.00204328	0.0156324	0.0706633	0.156398	0.02167	-0.0330238	0.144438	0.0848027	0.164895	0.086498	0.0553145	0.0265744
Anaerobacillus	-0.0406825	-0.0579492	0.0150402	-0.03606	0.0903566	1	-0.10599	-0.0516526	-0.0459781	-0.0893197	-0.12428	-0.0455275	-0.128723	-0.0347182	-0.00717173	-0.0687252	-0.146505	-0.14558	0.0384253	-0.0556056	-0.0512752	0.274026	-0.0398112	-0.127747	-0.010771	0.155326	-0.0212477	-0.144637	-0.0752237
Parabacteroides	-0.149215	0.37631	0.202747	-0.0251428	0.145994	-0.10599	1	0.159531	-0.0107899	0.393036	0.626173	0.00840079	0.718426	-0.0335851	-0.0369546	0.6547	0.612376	0.679885	0.000521585	0.0350228	-0.0243511	-0.0567444	0.200757	0.611658	-0.038326	-0.00876057	0.662438	0.114066	0.513673
Pseudopropionibacterium	-0.0108464	0.0867606	0.102834	-0.0389773	-0.0330641	-0.0516526	0.159531	1	0.544458	-0.016372	0.0656084	0.0552593	0.0149504	-0.0254932	0.285443	-0.0131209	-0.012062	0.0340228	0.010493	-0.0440192	-0.026036	0.0990278	0.205283	0.0595387	-0.0382176	-0.0313348	0.0723111	0.254277	0.165145
Phenylobacterium	0.0402092	-0.0319551	0.00118307	-0.0223831	0.0037991	-0.0459781	-0.0107899	0.544458	1	-0.0392519	0.0782192	-0.0169409	0.0142425	-0.0146395	0.542742	-0.0498076	-0.0277735	-0.0112778	0.00121116	0.00889905	0.0871563	0.0808161	-0.0258777	0.00530315	-0.00196652	0.0107548	0.0802443	0.354277	0.115625
Roseburia	-0.0877843	0.166454	-0.0304134	-0.0567197	-0.0257992	-0.0893197	0.393036	-0.016372	-0.0392519	1	0.398744	0.209807	0.441276	-0.0401218	-0.0661717	0.643411	0.663851	0.725301	0.0191943	-0.00870186	-0.0548639	-0.0837103	0.0383167	0.407848	-0.060465	0.0135563	0.454092	-0.0963296	0.0146628
Prevotella.9	-0.120942	0.785323	0.112494	-0.0378998	0.0522312	-0.12428	0.626173	0.0656084	0.0782192	0.398744	1	-0.0348971	0.926442	-0.0434643	0.0634498	0.851837	0.872013	0.672575	-0.0495107	-0.0575409	0.0359275	-0.0577915	0.0350209	0.338844	0.00348713	-0.0348026	0.678648	0.191094	0.683252
Methylobacterium	-0.0786735	-0.101321	-0.0678686	-0.0593645	-0.0289973	-0.0455275	0.00840079	0.0552593	-0.0169409	0.209807	-0.0348971	1	0.0276818	-0.0434348	-0.0400108	0.135011	0.135636	0.179004	0.21885	0.42049	-0.0683755	0.0715275	-0.104123	0.103308	-0.0513859	0.0801166	0.176015	0.0119535	0.0286062
Blautia	-0.137158	0.642616	0.0763844	-0.0373218	0.0687215	-0.128723	0.718426	0.0149504	0.0142424	0.441276	0.926442	0.0276818	1	-0.0433529	0.118483	0.880135	0.875244	0.761546	-0.0204488	0.0303265	0.106632	-0.0557011	0.0556739	0.477518	0.0192907	0.0929776	0.743204	0.163896	0.660014
Megasphaera	-0.0280988	-0.0332829	0.335798	-0.0154436	-0.0164592	-0.0347182	-0.0335851	-0.0254932	-0.0146395	-0.0401218	-0.0434643	-0.0434348	-0.0433529	1	-0.0226267	-0.0461314	-0.0483366	-0.0518699	-0.0394763	-0.0283025	-0.0169701	-0.0433552	-0.0210815	-0.0408567	-0.0154208	-0.041319	-0.0858001	-0.0442684	-0.0530371
Brevibacillus	-0.026721	-0.0596172	-0.0231888	-0.0345944	0.136507	-0.00717173	-0.0369546	0.285443	0.542742	-0.0661717	0.0634498	-0.0400108	0.118483	-0.0226267	1	-0.0537498	-0.0306788	-0.0332538	-0.02388	0.280102	0.7934	0.302624	-0.072052	-0.0280493	0.311327	0.651677	0.147697	0.18719	0.06735
Collinsella	-0.154501	0.600742	0.0648718	-0.0338513	-0.0437914	-0.0687252	0.6547	-0.0131209	-0.0498076	0.643411	0.851837	0.135011	0.880135	-0.0461314	-0.0537498	1	0.92042	0.821393	0.0688223	-0.00629505	-0.0380954	-0.0711636	0.0288798	0.50189	-0.0489111	0.0243877	0.719351	0.0821495	0.5275
Megamonas	-0.146179	0.657046	0.0526378	-0.0435305	0.0576279	-0.146505	0.612376	-0.012062	-0.0277735	0.663851	0.872013	0.135636	0.875244	-0.0483366	-0.0306788	0.92042	1	0.819621	0.0804996	0.0100017	-0.00316607	-0.0722649	-0.00510737	0.419387	-0.0214356	0.0184702	0.629489	0.0846556	0.508769
Bifidobacterium	-0.0215672	0.365585	0.0654365	-0.0304193	-0.00204328	-0.14558	0.679885	0.0340228	-0.0112778	0.725301	0.672575	0.179004	0.761546	-0.0518699	-0.0332538	0.821393	0.819621	1	0.0302681	0.0728146	-0.0376011	-0.0912082	0.0899178	0.553456	-0.0503306	0.018716	0.624115	0.026892	0.350017
Ammoniphilus	-0.057122	0.0165782	-0.0748512	-0.00981695	0.0156324	0.0384253	0.000521585	0.010493	0.00121116	0.0191943	-0.0495107	0.21885	-0.0204488	-0.0394762	-0.02388	0.0688223	0.0804996	0.0302681	1	0.0841647	-0.0355891	0.219305	0.0936305	0.191704	-0.0493759	0.368431	0.177238	-0.128498	-0.13488
Paenibacillus	-0.0830175	-0.06324	0.0495414	-0.0432721	0.0706633	-0.0556056	0.0350228	-0.0440192	0.00889905	-0.00870186	-0.0575409	0.42049	0.0303265	-0.0283025	0.280102	-0.00629505	0.0100017	0.0728146	0.0841647	1	0.306432	0.108081	-0.061509	0.125148	0.101661	0.426985	0.128217	-0.088324	-0.0910978
Lysobacter	-0.0803476	-0.0309416	-8.38306e-05	-0.0259459	0.156398	-0.0512752	-0.0243511	-0.026036	0.0871563	-0.0548639	0.0359275	-0.0683755	0.106632	-0.0169701	0.7934	-0.0380954	-0.00316607	-0.0376011	-0.0355891	0.306432	1	0.129301	-0.0681887	-0.0181379	0.679804	0.671357	0.127017	-0.0073358	-0.0205606
Bacillus	-0.0665784	-0.056074	-0.0617329	-0.0555607	0.02167	0.274026	-0.0567444	0.0990278	0.0808161	-0.0837103	-0.0577915	0.0715275	-0.0557011	-0.0433552	0.302624	-0.0711636	-0.0722649	-0.0912082	0.219305	0.108081	0.129301	1	0.00485564	-0.0384172	0.0157947	0.317276	0.0116624	-0.102892	-0.044504
Actinomyces	0.047487	0.00250072	0.0923062	-0.0622677	-0.0330238	-0.0398112	0.200757	0.205283	-0.0258777	0.0383167	0.0350209	-0.104123	0.0556739	-0.0210815	-0.072052	0.0288798	-0.00510737	0.0899178	0.0936305	-0.061509	-0.0681887	0.00485564	1	0.216707	-0.0536724	0.00353607	0.0921245	0.0139319	0.0210521
Sutterella	-0.157867	0.0240616	0.0905852	-0.0570608	0.144438	-0.127747	0.611658	0.0595387	0.00530315	0.407848	0.338844	0.103308	0.477518	-0.0408567	-0.0280493	0.50189	0.419387	0.553456	0.191704	0.125148	-0.0181379	-0.0384172	0.216707	1	0.021557	0.161053	0.5582	0.00824867	0.16153
Stenotrophomonas	-0.0739772	-0.0364639	-0.0128206	-0.0235772	0.0848027	-0.010771	-0.038326	-0.0382176	-0.00196652	-0.060465	0.00348713	-0.0513859	0.0192907	-0.0154208	0.311327	-0.0489111	-0.0214356	-0.0503306	-0.0493759	0.101661	0.679804	0.0157947	-0.0536724	0.021557	1	0.215848	0.0205548	-0.0239412	-0.0673092
Anoxybacillus	-0.112382	-0.0724207	-0.0292941	-0.056801	0.164895	0.155326	-0.00876057	-0.0313348	0.0107548	0.0135563	-0.0348026	0.0801166	0.0929776	-0.041319	0.651677	0.0243877	0.0184702	0.018716	0.368431	0.426985	0.671357	0.317276	0.00353607	0.161053	0.215848	1	0.228834	-0.107545	-0.0925036
Serratia	-0.124933	0.404665	0.111698	-0.0118432	0.086498	-0.0212477	0.662438	0.0723111	0.0802443	0.454092	0.678648	0.176015	0.743204	-0.0858001	0.147697	0.719351	0.629489	0.624115	0.177238	0.128217	0.127017	0.0116624	0.0921245	0.5582	0.0205548	0.228834	1	0.0998287	0.494125
del.ct.of.HPV16	0.0957583	0.0975123	0.00128835	0.0239137	0.0553145	-0.144637	0.114066	0.254277	0.354277	-0.0963296	0.191094	0.0119535	0.163896	-0.0442684	0.18719	0.0821495	0.0846556	0.026892	-0.128498	-0.088324	-0.0073358	-0.102892	0.0139319	0.00824867	-0.0239412	-0.107545	0.0998287	1	0.442413
del.ct.of.HPV18	-0.0216117	0.516379	0.0583775	0.0285915	0.0265744	-0.0752237	0.513673	0.165145	0.115625	0.0146628	0.683252	0.0286062	0.660014	-0.0530371	0.06735	0.5275	0.508769	0.350017	-0.13488	-0.0910978	-0.0205606	-0.044504	0.0210521	0.16153	-0.0673092	-0.0925036	0.494125	0.442413	1
